# Supplementary material for: Bioinspired hierarchical helical nanocomposite macrofibers based on bacterial cellulose nanofibers
Source: Natl Sci Rev. 2019 Jun 21;7(1):73–83. doi: 10.1093/nsr/nwz077 (PMC8289019; doi:10.1093/nsr/nwz077)
Supplement: nwz077_Supplemental_Files [file nwz077_supplemental_files.zip]

Archive with 3 entries (3 files):
- Movie_S1.mov
- Movie_S2.mov
- Supplementary data.docx
